# Supplementary material for: Inhibiting perovskite decomposition by a creeper-inspired strategy enables efficient and stable perovskite solar cells
Source: Nat Commun. 2024 Jun 18;15:5223. doi: 10.1038/s41467-024-49617-y (PMC11189488; doi:10.1038/s41467-024-49617-y)
Supplement: Supplementary file 4 — Source Data [file 41467_2024_49617_MOESM4_ESM.xlsx]

## Sheet: Fig.4d
Figure 4d		PCE (%)
		Control	Target
		24.1721	25.2351
		23.301	24.9759
		24.0245	24.6694
		23.8448	24.9385
		23.3831	24.9262
		24.0977	25.1152
		24.0838	25.286
		23.8686	25.4203
		24.0836	24.9696
		23.902	25.0209
		24.1687	25.0383
		24.0049	25.2505
		24.1054	25.1028
		23.8781	25.1366
		23.8134	24.9947
		23.8727	24.8784
		23.4811	24.9092
		23.7964	24.9693
		24.3351	24.9596
		24.2761	25.0365
		24.3064	24.9775
		24.3089	24.9694
		24.0145	24.9768
		23.6177	25.0013
		23.9847	24.851
		23.5969	24.5553
		23.1995	24.5027
		23.9303	24.3657
		24.2867	25.0151
		23.4445	24.6036
		22.6057	24.2234
		23.3628	24.6195
		23.3853	24.2251
		23.2712	24.4212
		24.2876	24.5257
		22.8397	24.1973
		24.0248	24.5139
		24.2867	24.4238
		23.4445	24.8706
		23.3201	24.8497
	Average	23.8003	24.838

## Sheet: Fig.4g
Figure 4g		PCE (%)
		Control	Target
		24.0163	25.2738
		24.2364	25.0585
		22.8549	25.2197
		23.579	24.9487
		23.8033	25.0535
		23.7758	25.0546
		23.5872	25.408
		23.9966	25.0169
		23.7713	24.9289
		24.0654	24.8778
		23.901	24.9178
		23.103	25.08
		23.95	25.2816
		24.2041	24.9978
		23.3734	25.3255
		23.9902	25.1294
		22.9871	24.7874
		23.3797	24.8348
		23.245	25.1879
		24.0681	25.2207
		23.8605	25.2058
		23.4043	25.1877
		23.5165	25.0205
		23.5409	25.0891
		23.6303	25.3519
		23.5572	24.5841
		23.2076	24.6392
		23.4148	24.5344
		23.9962	24.6845
		23.9085	24.8621
		24.1199	25.2437
		24.072	24.937
		24.1016	25.3779
		23.984	25.197
		23.3827	24.9763
		24.3956	24.3309
		23.8373	24.4257
		23.8001	24.2125
		23.7107	24.9041
		23.0066	24.9555
	Average	23.7084	24.9831

## Sheet: Fig.6c
Figure 6c	Time (h)	Control	Nromalized PCE	Time (h)	Target	Nromalized PCE
	0	23.8288	1	0	24.4125	1
	100	23.6103	0.99083	24	24.7772	1.01494
	189	22.999	0.96518	48	24.526	1.00465
	290	22.343	0.93765	72	24.5285	1.00475
	389	21.7075	0.91098	102	24.5395	1.0052
	581	20.9736	0.88018	132	24.5454	1.00544
				180	24.3971	0.99937
				288	24.4446	1.00131
				384	24.3323	0.99671
				585	24.191	0.99092
				839	23.985	0.98249
				1185	23.8849	0.97839
				1372	23.8735	0.97792
				1588	23.2275	0.95146
				1804	23.148	0.9482
				2002	23.3757	0.95753

## Sheet: Fig.6d
Figure 6d	Time (h)	Nromalized PCE
		Control	Target
	0	1	1
	6.00245	0.99193	1.01392
	12.0049	0.98141	1.0187
	18.0075	0.97343	--
	24.0099	0.9677	1.01525
	30.0124	0.96016	1.02291
	36.0149	0.95275	1.02254
	42.0173	0.94812	1.02321
	48.0198	0.94257	1.02169
	54.0222	0.92834	1.02345
	60.0247	0.93147	1.02204
	66.0272	0.92786	1.02269
	72.0296	0.92954	1.02201
	78.0321	0.92812	1.02208
	84.0346	0.92691	1.02364
	90.0371	0.92396	1.02246
	96.04	0.92564	1.01384
	102.042	0.93086	1.02339
	108.045	0.93015	1.02424
	114.047	0.93243	1.02387
	120.05	0.93057	1.02417
	126.052	0.9295	1.01481
	132.055	0.92598	1.02408
	138.057	0.92481	1.02509
	144.059	0.92363	1.02219
	150.062	0.91975	1.02394
	156.064	0.91752	1.0231
	162.067	0.91467	1.02303
	168.069	0.91354	1.02229
	174.072	0.91008	1.02192
	180.074	0.9088	1.01874
	186.077	0.90647	1.01974
	192.079	0.90484	1.00242
	198.082	0.90421	1.01867
	204.084	0.90182	1.01826
	210.087	0.90107	1.01661
	216.089	0.90059	1.01624
	222.091	0.89702	1.01624
	228.094	0.89419	1.01455
	234.096	0.89156	1.01314
	240.099	0.88897	1.01427
	246.101	0.88624	1.01271
	252.104	0.88567	1.01238
	258.106	0.88591	1.01253
	264.109	0.88518	1.01026
	270.111	0.88453	1.01134
	276.114	0.88148	1.01051
	282.116	0.87916	1.00009
	288.118	0.87747	1.0011
	294.121	0.87683	1.00251
	300.123	0.87325	1.00359
	306.126	0.87306	1.00429
	312.128	0.8717	1.00219
	318.131	0.8793	0.99398
	324.133	0.87811	0.99996
	330.136	0.87072	0.99835
	336.138	0.87714	0.99909
	342.141	0.87103	0.99586
	348.143	0.87259	0.99521
	354.145	0.87011	0.99436
	360.148	0.86838	0.99418
	366.15	0.8679	0.98412
	372.153	0.8583	0.99036
	378.155	0.85658	0.99051
	384.158	0.85588	0.98797
	390.16	0.85454	0.98067
	396.163	0.85248	0.98657
	402.165	0.85025	0.98707
	408.167	0.84955	0.98772
	414.17	0.84887	0.9869
	420.172	0.84628	0.98905
	426.175	0.84808	0.98939
	432.177	0.84874	0.98893
	438.18	0.84602	0.98523
	444.182	0.84514	0.9902
	450.185	0.84398	0.98826
	456.187	0.84428	0.98863
	462.19	0.84366	0.98679
	468.192	0.84373	0.98817
	474.194	0.84159	0.98633
	480.197	0.84208	0.98555
	486.199	0.84077	0.9861
	492.202	0.83854	0.98703
	498.204	0.83655	0.98479
	504.207	0.83504	0.99731
	510.209	0.83632	0.99124
	516.212	0.83565	0.99189
	522.214	0.83278	0.99055
	528.217	0.83072	0.98993
	534.219	0.83147	0.987
	540.222	0.83155	0.98724
	546.224	0.82825	0.98431
	552.226	0.82624	0.98388
	558.229	0.82864	0.98366
	564.231	0.82639	0.98372
	570.234	0.82426	0.98305
	576.236	0.82398	0.98415
	582.239	0.82531	0.98577
	588.241	0.82574	0.985
	594.244	0.8248	0.98427
	600.246	0.82696	0.98375
	606.248	0.82951	0.9857
	612.251	0.82885	0.98376
	618.253	0.82886	0.98364
	624.256	0.82834	0.98257
	630.258	0.82912	0.98221
	636.261	0.83156	0.98364
	642.263	0.83037	0.9829
	648.266	0.83058	0.98545
	654.268	0.83146	0.98312
	660.27	0.83249	--
	666.273	0.83206	0.98102
	672.275	0.83091	0.98124
	678.278	0.83256	0.97984
	684.28	0.8319	0.98035
	690.283	0.83	0.98175
	696.285	0.82856	0.98042
	702.288	0.82953	0.97635
	708.29	0.82967	0.97868
	714.293	0.82928	0.98378
	720.295	0.83759	0.97911
	726.297	0.83385	0.97827
	732.3	0.83179	0.97716
	738.302	0.83042	0.97819
	744.305	0.83074	0.97932
	750.307	0.82995	0.97453
	756.31	0.83096	0.97178
	762.312	0.83134	0.97435
	768.315	0.83275	0.97389
	774.317	0.83575	0.97657
	780.319	0.83661	0.98375
	786.322	0.82927	--
	792.324	0.82593	0.98473
	798.327	0.82391	0.98421
	804.329	0.82321	0.98176
	810.332	0.82114	0.98321
	816.334		0.98146
	822.337		0.97422
	828.339		0.97267
	834.341		0.97146
	840.344		0.97862
	846.346		0.98172
	852.349		0.97877
	858.351		0.98206
	864.354		0.98335
	870.356		0.98434
	876.359		0.98232
	882.361		0.98046
	888.363		--
	894.366		0.97838
	900.368		0.97817
	906.371		0.97766
	912.373		0.97597
	918.376		0.96902
	924.378		0.97807
	930.381		0.97507
	936.383		0.98082
	942.385		0.98305
	948.388		0.98045
	954.39		0.98062
	960.393		0.98073
	966.396		0.97806
	972.398		0.97849
	978.4		0.97718
	984.403		0.97643
	990.405		0.97557
	996.408		0.97852
	1002.41		0.95599
	1008.41		0.97029
	1014.42		0.97504
	1020.42		0.96389
	1026.42		--
	1032.42		0.94938
	1038.42		0.96117
	1044.43		0.9563
	1050.43		--
	1056.43		0.95377
	1062.43		0.96432
	1068.44		0.95343
	1074.44		0.96401
	1080.44		0.96334
	1086.44		0.9627
	1092.45		0.96376
	1098.45		--
	1104.45		0.99517
	1110.45		0.98723
	1116.46		0.98278
	1122.46		0.98496
	1128.46		0.99598
	1134.46		0.98666
	1140.47		0.9648
	1146.47		0.96196
	1152.47		0.97672
	1158.47		0.97042
	1164.48		0.97708
	1170.48		0.97768
	1176.48		0.97773
	1182.48		0.97716
	1188.49		0.97566
	1194.49		0.97508
	1200.49		0.97515
	1206.49		--
	1212.5		0.97309
	1218.5		0.97384
	1224.5		0.97201
	1230.5		0.97123
	1236.51		0.9703
	1242.51		0.96884
	1248.51		0.96852
	1254.51		0.96752
	1260.52		0.97821
	1266.52		0.98145
	1272.52		0.9809
	1278.52		0.97985
	1284.53		0.9797
	1290.53		0.9793
	1296.53		0.97811
	1302.53		0.9729
	1308.54		0.96387
	1314.54		0.97528
	1320.54		0.97496
	1326.54		0.97421
	1332.55		0.97521

## Sheet: Fig.6e
Figure 6e	Time (h)	Control	Nromalized PCE	Target	Nromalized PCE
	0	19.4697	1	20.7396	1
	72	17.9287	0.92085	19.6228	0.94615
	100	16.6845	0.85695	19.3962	0.93523
	200	14.6876	0.75438	20.5025	0.98857
	289	16.0622	0.82498	20.3588	0.98164
	339	11.7865	0.60537	19.4398	0.93733
	405	10.4792	0.53823	19.3446	0.93274

## Sheet: Fig.6f
Figure 6f		Control	Nromalized PCE	Target	Nromalized PCE
	0	19.9234	1	20.509	1
	131	19.2601	0.96671	21.1944	1.03342
	184	19.8143	0.99452	21.026	1.02521
	236	19.3663	0.97203	20.6739	1.00804
	312	19.0925	0.95829	20.8865	1.01841
	400	18.3247	0.91976	20.6657	1.00764
	524	15.1049	0.75815	19.8258	0.96669
	650	15.1955	0.76269	19.4572	0.94871
	750	15.6263	0.78432	19.6426	0.95775
	1000	15.5358	0.77977	19.6683	0.95901
